# Supplementary material for: Systematic Review of Behaviour Change Techniques within Interventions to Reduce Environmental Tobacco Smoke Exposure for Children
Source: Int J Environ Res Public Health. 2020 Oct 22;17(21):7731. doi: 10.3390/ijerph17217731 (PMC7660048; doi:10.3390/ijerph17217731)
Supplement: Supplementary file 1 [file ijerph-17-07731-s001.zip]

Archive with 4 entries (4 files):
- ijerph-937027 Supplementary Table S1 For Proof.docx
- ijerph-937027 Supplementary-Table S2.xlsx
- Table S1.docx
- Table S2.xlsx
