# Supplementary material for: Systematic Review of Behaviour Change Techniques within Interventions to Reduce Environmental Tobacco Smoke Exposure for Children
Source: Int J Environ Res Public Health. 2020 Oct 22;17(21):7731. doi: 10.3390/ijerph17217731 (PMC7660048; doi:10.3390/ijerph17217731)
Supplement: Supplementary file 1 [file ijerph-17-07731-s001.zip › ijerph-937027 Supplementary-Table S2.xlsx]

## Sheet: Sheet1
Supplementary Table 2: Trial characteristics
Trial, references	Design, population, country	Intervention and control	Main outcome measures	Main findings at longest follow-up of at least 6 months	Feasibility: acceptability, fidelity, any other process indicators	Risk of bias (high low or unclear)	BCTs present*
Abdullah 2015	RCT Adults: Smoking parents or caregivers, approached via community health centres Randomised:164 IG; 154 CG Infants: 5 years or younger Country: China	IG: Smoking hygiene intervention (SHI) and brief advice to quit smoking. SHI focused on reducing ETS exposure and was based on the protection motivation theory developed by Rogers. The counselling approach was patient centered and delivered in 6 sessions by trained community health workers. Initial in-person counselling (30–45 minutes), 1 week telephone counselling (20 minutes), 2 week telephone …	Measures: Child urine cotinine at baseline, 2 months and 6 months. CO verified smoking cessation among self-reported quitters at 6 months. Self-reported validated questionnaire at 6 month follow-up assessing: smoking hygiene practices in last 7 days in household; caregiver reported hours per week of child's SHS exposure; child's health status in past 7 days and during each follow-up period; adher…	At 6 months, mean urine cotinine level was significantly lower in IG 0.030 ng/ml versus 0.087 ng/ml in CG (p<0.001) Other significant outcomes at 6 months: Adopted complete smoking restriction at home I=61(62%), C=37(45%),p=0.022 Exposure of SHS to child from household members inside the home (no. of cigarettes per week) I=3.29(+/-9.06), C=7.41(+/-14.63), p=0.021 Total exposure of SHS to child fr…	Acceptability/compliance: IG at 6 months, key characteristic n (%): Completed all 6 counselling sessions (n = 164) 145 (88) Completed 2 home visit–based counselling (n = 164) 156 (95) Followed CHW recommended strategies to reduce child’s SHS exposure (n = 98) 78 (80) Received self-help materials mailed at week 12 (n = 98) 97 (99) Read/reviewed self-help materials received by mail (n = 98) 77 (79)…	Random sequence generation: Unclear; 'The random numbers for group assignment were generated by the project manager (not the counselors) of the project using a personal computer before subject recruitment' Allocation concealment: Low; 'The counselor then opened a serially numbered, opaque, and sealed envelope to reveal the random assignment of each smoker to intervention or control groups' Incomp…	1.4+I 1.7++I 2.2++I 3.1++I 3.2+IC 4.1+I 5.1+I 5.3++C 7.1++I 9.1+I 12.1+I 12.2+I
Abdullah 2005a Abdullah 2005b	RCT Adults: Mother and fathers, smokers (92%) or recent quitters, included in the '1997 Birth Cohort Study' approached via maternal and child health centres Randomised: 467 IG; 485 CG Infants: 5 years or younger Country: China	IG: 20-30 minutes of phone counselling from a nurse trained in smoking cessation, including information on health consequences of smoking, benefits of quitting for them and their children, hazards of ETS and encouragement to quit. Approach based on Prochaska's stages of change. Stage matched self-help materials were also provided. A hotline number for counsellors was provided for parents to discu…	Measures: At 6 months for i) self-report 7 day point prevalence abstinence, ii) self-report 24h point prevalence quit rate, iii) self report continuous smoking abstinence, iv) CO/urine cotinine/or both validated 7 day point prevalence abstinence. Also 50% reduction in cigarettes/day, 24hrs abstinence at any point, implementation of a full or partial smokefree home, change in stage of readiness to…	At 6 month follow up, all outcomes were significantly improved in IG vs CG based on a significance level of 5%: Self-reported 7 day PP quit rate I=68(15.3%), C=34(7.4%), adjusted OR 2.1 (1.4-3.4), p<0.001 Self-reported 24H PP quit rate I=77 (17.3%), C=40(8.7%), adjusted OR 2.0(1.3-3.0) Self-reported continuous abstinence rate I=18(4.1%), C=12(2.7%), adjusted OR 1.8(0.9-5.0) Biochemically validate…	Acceptability/compliance: More than 90% of respondents were satisfied with the service and duration of counselling (average 38 mins/smoker). Structured interview with counsellors found that all 4 were 'satisfied' with the counselling and feedback process. However, 'very few' parents called the counselling hotline Fidelity/adherence to protocol: Calls were 'satisfactory' in completeness and accura…	Random sequence generation: Unclear; 'randomly allocated' Allocation concealment: Low; opaque sealed envelopes used Incomplete outcome data: Low; balanced and low dropout, outcomes as per methods fully reported Blinding of participants and personnel: Unclear; not reported Blinding of outcome assessment: Low; 'An independent interviewer, who was unaware of subjects’ group allocation, carried out t…	3.1++I 4.1++I 5.1++I 5.3+IC 9.1+I
Blaakman 2015	RCT Adults: Caregivers of infants discharged from neonatal intensive care unit Randomized: 83 IG; 82 CG Infants: Neonates (≤32 weeks gestational age) Country: USA	IG: Brief (5-10 minute) asthma education session and printed educational materials at the baseline visit (as per the control group) plus counselling by a research nurse trained in MI. These sessions (based on motivational interviewing) provided smoking cessation or relapse prevention guidance for current or former smokers, plus encouragement to control SHS exposure, including education on the ris…	Measures: Infant SHS exposure (infant salivary cotinine) at 8 months. Parent survey self-report at 5 months (intervention completion) and 8 months (study end) for infant SHS exposure and smoking status: caregiver self-report home and car smoking bans; routine infant smoker contact (defined as sleeping at least 1 night per week where a smoker resides); caregiver smokers confidence and motivation t…	At study end (8 months), salivary cotinine was lower in IG: IG=2.15+/-3.78 ng/ml, CG=2.43+/-3.08 ng/ml, p=0.04; and cotinine change from baseline significantly greater: IG=-1.32+/-4.28, CG=-1.08+/-2.67,p=0.04. No other significant differences after 6 months	Acceptability/compliance: Not reported Fidelity/adherence to protocol: Nurses were supervised and sessions reviewed, but results not reported Evaluation of any other process indicators: Not reported	Random sequence generation: Unclear; 'randomly assigned'. Permuted block design to ensure equally balanced groups, stratified by parent self-report SHS exposure Allocation concealment: Unclear; 'concealed envelope system', but no further details provided Incomplete outcome data: Low; outcomes reported in methods reported in results. Attrition reported, 15 lost to follow-up in intervention group, …	1.2++I 2.6++I 3.1++I 5.1+IC 9.1+I
Caldwell 2018 Tingen 2013	Cluster RCT Adults: This paper reports results for a subgroup of motivated smokers (parents or caregivers; n=110) who received a smoking cessation intervention, approached via elementary schools (mixed race) Randomised: 68 IG; 42 CG (full trial included 453 parents/caregivers: n=262 IG, n=191 CG) Infants: Fourth-grade children aged 8-11 years Country: USA	This article reports only a subsection of results for n=110 participants who were smokers motivated to quit at baseline IG: 8 individual face-to-face or telephone motivational interviewing sessions with a matched sex and/or racial and/or ethnically similar MI-trained counsellor, self-help tailored written materials focused on smoking risks and ETS, and 8 weeks of nicotine replacement therapy. MI …	Measures: At baseline, EOT and/or 2 years and 4 years, self-reported smoking status; and salivary cotinine (exhaled CO was assessed in the intervention group at baseline and 3 months due to NRT) Process indicators: Not reported	IG showed a greater increase in self-reported smoking abstinence over time (EOT: 6.5%; year 4: 40.6%) than CG (EOT: 0.0%; year 4: 13.2%), p=0.0306. For cotinine (ng/ml), IG showed a decrease from baseline (239.9) to EOT (99.3) and then maintenance through to year 4 (109.6), whereas CG showed increases from baseline (221.1) to EOT (239.0) to year 4 (325.8), p=0.0039	Acceptability/compliance: Not reported Fidelity/adherence to protocol: Not reported Evaluation of any other process indicators: Not reported	Random sequence generation: Unclear; 'The selected schools were then randomly assigned to intervention or control arms on the basis of location (rural or urban; 7 schools to each arm)' Allocation concealment: Unclear; not reported Incomplete outcome data: Low; 15% attrition rate at year 2/4 follow up (12% in control group, 18% intervention group, difference not statistically significant) Blinding…	1.1++I 1.2++I 3.1++I 3.2++C 5.1++IC 5.3++IC 9.1+IC 11.1++I
Chan 2017 Chan 2011a Chan 2011b Cheung 2016	RCT Adults: Families with a daily smoking father and nonsmoking mother, approached via maternal and child health centres Randomised: 598 IG; 560 CG Infants: Infants aged 0-18 months Country: China	IG: Mothers received: a counselling session at a maternal and child health centre; 2 self-help booklets on smoking cessation and smokefree homes; and a card with a follow up schedule. Subsequently, 2 telephone counselling sessions at 1 week and 1 month. Fathers received 3 telephone counselling sessions at 2 days, 1 week and 1 month, plus 1 week of free NRT. Sessions lasted ~30 mins and included a…	Measures: Infant saliva cotinine concentration at baseline, 6 and 12 months. Father-reported point prevalence abstinence at 6 and 12 months (7-day and 6-month reported abstinence; CO and saliva cotinine verified at 12 months), quit attempts, reduction in daily cigarette consumption by at least 50% compared with baseline, and self-reported smoking at home. Mother-reported tangible methods for help…	At 12 months, in comparison to CG, the IG reported a greater prevalence of 7-day (13.7% vs 8.0%; p<0.01) and 6-month self-reported abstinence (13.4% vs 7.5%; p<0.01), smoking reduction by at least 50% (30.6% vs 24.1%; p=0.04) and quit attempts (22.0% vs 15.8%; p=0.06), but not fathers' abstinence as reported by mothers. Within the IG, compared with receipt of individual counselling only, particip…	Acceptability/compliance: 542 fathers and 551 mothers completed 1 month counselling. Only 18.2% of couples participated in the voluntary family counselling session. Qualitative interviews indicated no negative impact of the family intervention on marital quality Fidelity/adherence to protocol: Authors note, on-site intervention was not feasible for all mothers due to 'noisy' and 'congested' envir…	Random sequence generation: Low; sequence generated by SPSS for each Maternal and Child Health Centre, 'sequentially generated by the project coordinator based on simple random sampling procedure (without replacement)' Allocation concealment: Low; 'On completion of the baseline questionnaire, the counselor opened a serially numbered opaque sealed envelope with a sticker inside indicating the grou…	1.1++IC 1.2++IC 1.5+I 2.6++I 3.1++IC 4.1++I 5.1++I 5.3++IC 6.1+I 8.2+I 8.2++C 9.1+I 9.2++I 10.4+I 10.9++C 11.1++IC 11.2+I 12.1+C 12.5++I 15.1++I
Emmons 2001a Keeping Infants Safe From Smoke (KISS) Emmons 2001b	RCT Adults: Smoking parents or grandparents/ or recent quitters (quit within 3 months of recruitment), approached via various health settings serving low-income populations, self-referral or snowball sampling Randomised: 150 IG; 141 CG Infants: Under the age of 3 years Country: USA	IG: Motivational interviewing condition: A 30-45 minute motivational interviewing session at the participants home with a trained health educator and 4 (10 minute) follow-up telephone counselling calls by the same therapist over 4 months, to encourage quitting or to reduce ETS. Interviewing sessions were based on behaviour change theories (Transtheoretical Model, Social Cognitive Theory and risk …	Measures: Assessments at baseline, 3 and 6 month follow-ups for i) air nicotine monitoring for 7 days (1 monitor in the kitchen and the 2nd in the room where child spends most time 'TV room'); and ii) 7-day point prevalence smoking status (verified by salivary cotinine for abstainers). Also self-reported smoking behaviours (quit attempts/days of continuous abstinence/smoking consumption rate) Pro…	6 month air nicotine exposure levels were significantly lower for IG for both kitchen (2.6 µg/m3 vs 6.9 µg/m3, p<0.05) and TV room (2.3 µg/m3 vs 3.5 µg/m3, p<0.05) compared to CG. In IG, nicotine levels also decreased significantly over time for the kitchen monitor (p<0.01) and the TV room (p<0.05). Nicotine levels increased in CG over time, but differences were not significant from baseline Ther…	Acceptability/compliance: Not reported Fidelity/adherence to protocol: Not reported Evaluation of any other process indicators: Not reported	Random sequence generation: Low; 'A computer-generated randomization table was used' Allocation concealment: Unclear; 'Randomization information was kept from study staff until baseline assessment' Incomplete outcome data: Unclear; 85% retention, balanced drop out and attrition analysis performed; but outcome measures of validated smoking abstinence and quit attempts not reported Blinding of part…	1.1++I 1.2++I 1.4+I 1.5++I 2.6++I 2.7++I 3.1++I 4.1+C 4.1++I 5.1++I 5.2++I 5.3+C 8.2+I 9.1+I 13.2+I 13.3++I 15.1+I 15.3+I
French 2007	CT Adults: Postpartum women who reported quitting smoking during pregnancy and who delivered healthy babies, approached via postpartum units Randomised: 122 IG; 97 CG Infants: Neonates, age not reported Country: USA	IG: At recruitment participants were congratulated for quitting smoking and encouraged to stay smokefree; 1 week postpartum they were visited at home by a public health nurse who asked about smoking status and asked those who had resumed to quit again, providing a brief MI intervention. Those who were still smokefree were congratulated and reminded of the effects of ETS. Fridge magnet and water b…	Measures: Self-reported abstinence (no smoking during previous 7 days) at 3 and 6 months. Mothers saliva cotinine at baseline, 3 and 6 months for those reporting abstinence Process indicators: Nurses completed an encounter form for each contact	Verified smokefree at 6 months IG=26 (21.5%), CG=9 (10.2%), p<0.025, OR 2.5 (1.13-5.71) Verified smokefree at both 3 and 6 months: IG=22 (18.2%), CG=5 (5.2%), p<0.01, OR 2.4 (1.16-4.93)	Acceptability/compliance: All women received the in-hospital intervention. Home visits were conducted with 64% participants Fidelity/adherence to protocol: Nurses were significantly less likely to discuss pharmacological options with abstinent women. Relapsers were less likely to receive the recommended interventions Evaluation of any other process indicators: Cotinine verification revealed a mis…	Random sequence generation: High; not randomised Allocation concealment: High; no concealment Incomplete outcome data: Unclear; at 6 months, 69% intervention and 65% control participants provided information Blinding of participants and personnel: Unclear, not reported Blinding of outcome assessment: Low; results obtained by a project member not involved in the intervention protocol; objective me…	3.1++ I 5.1++I 8.2++I 9.1+I 10.4+I 12.5++I 15.2+I
Greenberg 1994 Margolis 1997 Strecher 1989 Strecher 1993	RCT Adults: Postnatal mothers (25% of whom were smokers), approached at delivery Randomised: 493 IG; 440 CG Infants: Neonates weighing at least 2000g at birth, free of significant postnatal medical problems Country: USA	Factorial design with four groups in total: 2 intervention groups (1 of which was 'full data collection' and 1 'reduced data collection') and 2 controls (1 full data collection and 1 reduced data collection) IG: Delivered between 18 days and 7 months of age. Involved four x 45 minute home visits delivered by experienced public health nurses. The intervention was based on Social Learning Theory. T…	Measures in-person: Infant urine cotinine; mothers self-reported smoking habits of household members; infant exposure; family characteristics that might be modifiers/ risk factors for respiratory disease; at the last 2 interviews, questions were asked about persistent respiratory symptoms. Measures in phone calls (2 weekly): Mothers self-reported infant respiratory symptoms. Time points for asses…	No interaction between intervention programme and frequency of data collection. Significant differences in exposure to tobacco smoke. Among infants of smoking mothers who completed the study, the IG was exposed to 5.9 fewer cigarettes/day than CG at 12 months (p=0.01). Among smoking mothers, IG was exposed to 0.5 fewer cigarettes/day than CG at 12 months (p=0.05) No other significant group differ…	Acceptability/compliance: In a sample of the first 126 intervention families, the five most frequently-selected behavioural strategies were all reportedly used by at least a third of the families who had selected them Fidelity/adherence to protocol: 96% of intervention mothers received all four intervention nurse visits Evaluation of any other process indicators: Not reported	Random sequence generation: Unclear; 'A member of the administrative staff who was not involved with the conduct of the study used a computer-generated list of random numbers for each of the three hospitals to assign infants to one of the four groups' - this sounds robust. 'After 168 infants were assigned to the reduced data collection groups, infants were randomly assigned to only the two full d…	1.1+I 1.2+I 1.4+I 1.5+I 3.1++I 5.1+I 9.1+I 10.4++I 12.1+I 12.5++I 15.1+I
Groner 2000	RCT Adults: Smoking mothers/female caregivers aged 16 or older, approached via a Primary Care centre serving a low income area Randomised: 153 CHG IG; 164 MHG IG; 162 CG Infants: Children <12 years Country: USA	Two intervention groups: IG Child Health Group (CHG): 10-15 minute single nurse delivered counselling session based on the Health Belief Model on the impact of passive smoking on children (but not on maternal health), group specific handouts, and provision of a standard smoking cessation self-help manual. The counselling session was delivered in pediatric waiting areas. Reminder postcards were se…	Measures: At baseline, 1 and 6 months, smoking status (abstinence defined as no cigarettes in the previous week). Also stage of change, cigarettes per day, changes in smoking location, and ETS knowledge Process indicators: Not reported	CHG subjects showed significant changes in the location they reported smoking (usually outside) compared with CG at the 6-month follow-up: CHG 24 (33%, p<0.05), MHG 12 (14%), CG 13 (16%) CHG subjects showed significant improvements in ETS knowledge scores from 64% of items correct at baseline, to 69% at 1 month and 6 months (p<0.001 between group assignment and time) No group differences in quit …	Acceptability/compliance: Not reported Fidelity/adherence to protocol: Not reported Evaluation of any other process indicators: Not reported	Random sequence generation: Low; group assignment was accomplished through use of a random numbers table Allocation concealment: Unclear; not reported Incomplete outcome data: High; very high attrition (only 48% contactable at 6 month follow-up) Blinding of participants and personnel: Unclear; not reported Blinding of outcome assessment: Low; follow-up by personnel blinded to their group assignme…	1.1++I 1.2++I 1.4++I 3.1++I 4.1+I 5.1++I 5.3++I(CHG group only) 9.1+I 10.9++I 12.3++I 13.2+I
Hannover 2009 Roske 2006 Roske 2008 Roske 2009 Thyrian 2006a Thyrian 2006b Thyrian 2007 Thyrian 2010	RCT Adults: Postpartum women, approached at delivery; 53% smokers and 47% recent quitters (quit no longer than 4 weeks prior to pregnancy) Randomised: 438 IG; 433 CG Infants: Neonates Country: Germany	IG: Face-to-face motivational counselling 40 days postpartum at home and telephone conselling calls 4 and 12 weeks later- tailored 45 minute motivational interviews based on Transtheoretical Model including health effects of smoking and ETS; a tailored self-help manual and brochures as for the control group. Sessions delivered by trained counsellors CG: Usual care plus 2 self-help brochures (1 ad…	Measures: Self-reported smoking status at baseline. At 6, 12, 18 and 24 months postpartum, unvalidated self-reported (telephone interview): i) continuous abstinence (had not smoked in the 6 months since delivery, or for subsequent follow-ups had not smoked in the 6 months since the last assessment); ii) repeated 4 week point prevalence abstinence (within the last 4 weeks prior to interview). Also…	Point prevalence abstinence at 6 months was significantly different 38% in IG and 29% in CG (p=0.009) For women not smoking at baseline (assessment of relapse), there were no significant differences between groups in smoking abstinence. At 24 months, relapse was 77% in IG and 75% in CG For smokers at baseline, 4 week point prevalence abstinence was higher in IG at 6, 12 and 18 months (7% vs 1%, 7…	Acceptability/compliance: Unclear; drop out rate was high Fidelity/adherence to protocol: Counsellors were trained and received weekly supervision to ensure protocol adherence. The Motivational Interviewing Treatment Integrity Code evaluated adherence to interviewing, with the majority of interviews rated as proficient to expert quality. In a sample of 84 recorded sessions for smoking cessation, …	Random sequence generation: High; 'allocating women to either intervention or control group alternating in the order on the screening forms' Allocation concealment: High; 'whether the allocation sequence would begin with treatment or control condition was decided ad hoc' Incomplete outcome data: High; significant drop out. 227 participants revoked participation after randomisation and 25% were no…	1.2++IC 1.6++I 3.1++I 5.1++I 5.3++IC 5.6++I 6.2++I 8.2++I 9.2++I 10.4++I 11.1++I 12.1++IC 12.2+I 12.3++I 13.1++I 13.5++I 15.1++I 15.3++I 16.2+I
Hovell 2000a Hovell 2000b	RCT Adults: Smoking mothers of low income, multiracial background, approached via WIC (women, infants and children) sites Randomised: 53 IG; 55 CG Infants: Under the age of 4 years Country: USA	IG: 7 counselling sessions, 3 in-person (home or WIC site) and 4 telephone sessions over 3 months delivered to mothers and occasionally fathers, to reduce ETS (quitting smoking was not required, but encouraged). Sessions (12-28 minutes each) were based on shaping procedures, and were delivered by trained graduate student counsellors. Mothers were also supplied with 'no smoking' signs and stickers…	Measures: Self-reported 7-day ETS exposure (no. cigarettes whilst infant in same room and infants weekly exposure to all cigarettes). Air nicotine monitoring (1 active monitor in the room of greatest exposure for a random 50% of households and inactive monitoring) used to encourage self-report accuracy. Infant urinary cotinine, at baseline, 3 months post-test, 6 months (interview only) and 12 mon…	Mothers' reports of children's exposure to their smoke in the home declined in IG from 27.30 cigarettes/week at baseline, to 3.66 at 12 months and in CG from 24.56, to 8.38. Differences between groups from 3 to 12 months were significant (p=0.017). Reported exposure to smoke from all sources declined in IG from 51.30 cigarettes/week at baseline, to 8.60 at 12 months and in CG from 50.68, to 19.23…	Acceptability/compliance: 92.5% women completed all 7 counselling sessions; final 12 month measures were obtained from 88.9% mothers and infant urine samples obtained from 87.0%. 59.6% women felt the advice they received was 'very helpful'. 97.9% stated they would recommend the programme to a friend and all mothers felt WIC should offer this support Fidelity/adherence to protocol: Not reported Ev…	Random sequence generation: Low; 'Random numbers were used to stratify assignment by three ethnic groups'...'the two groups were well matched in their demographic and dependent variables' Allocation concealment: Unclear; 'Measurement assistants were blind to group assignment' Incomplete outcome data: Low; 42/53 intervention and 52/55 controls provided 12 month urine samples Blinding of participan…	1.1++I 1.2++I 1.4++I 1.5++I 1.8+I 2.2+I 2.3++I 3.1++I 5.3++C 7.1++I 8.7++I 10.4++I 10.9++I 12.5++I 14.4+I
Hovell 2009 Liles 2009	RCT Adults: Smoking mothers of low income background, approached via WIC (women, infants and children) sites Randomised: 76 IG; 74 CG Infants: Under the age of 4 years Country: USA	IG: 10 in person at home and 4 telephone counselling sessions over 6 months, addressing both ETS and cessation, plus additional pre- and postquit telephone sessions for participants who set a quit date. Other family members were encouraged to attend. Sessions (mean length 23 minutes each) were based on Learning Theory and shaping procedures, and were delivered by trained masters-levels students o…	Measures: Assessments at baseline, 3, 6, 12 and 18 months for i) self-reported 7-day smoking abstinence, biochemically verified by salivary cotinine, or for NRT users, urinary cotinine; and ii) self-reported 7-day ETS exposure (no. cigarettes whilst infant in same room and infants weekly exposure to all cigarettes), biochemically validated by infant urinary cotinine. Air nicotine monitors were us…	17.1% of IG and 5.4% CG reported 7-day smoking quits at ≥1 measurement points, without biochemical contradiction (p=0.024). During the 18 month period only 4 mothers (two per group) reported continuous smoking abstinence >6 months; IG had more 24-hr quits (p=0.019) and more 7-day quits (p=0.029). Significantly greater decrease in reported ETS and mothers' reported smoking in IG versus CG. At 6 mo…	Acceptability/compliance: 53.9% completed all 14 sessions. 84.5% completed 7 or more. Of participants supplied NRT 44.4% used patches daily and 18.5% used gum daily Fidelity/adherence to protocol: Weekly training was provided to counsellors with feedback based on review of recordings, and standardised counselling progress reports completed for each session, but results were not reported Evaluatio…	Random sequence generation: Low; 'A random number list was used to assign pairs of participants matched on child’s gender, ethnicity, and recruitment site' Allocation concealment: Unclear; not reported Incomplete outcome data: Low; 18-Month interview 64/74 control group and 66/76 intervention group, 18 month urine sample 63/74 control and 66/76 intervention Blinding of participants and personnel:…	1.1++I 1.2++I 1.4++I 1.5+I 1.8+I 2.2+I 2.3+I 3.1++IC 5.3+I 11.1++I 11.2+I 14.4++I
Lepore 2018 Kids Safe and Smokefree (KISS) Collins 2015 Collins 2018 Lepore 2013	RCT Adults: Daily smoking parents (83% female) of low income background, primarily African American, approached via pediatric clinics Randomised: 163 IG; 164 CG Infants: Under the age of 11 years Country: USA	IG: AAR (Ask,Advise and Refer) + 12-week telephone counselling. One clinic level AAR (as for control) plus up to 5 sessions of individual telephone counselling and print materials to encourage smoking cessation, relapse prevention and to reduce ETS exposure. Sessions (guided by ecological and associative learning theory, social cognitive theory and the behavioural ecological model) used cognitive…	Measures: Assessments at baseline, 3 months and 12 months post intervention for: i) Self-reported ETS exposure biochemically validated at 12 months only by child urinary cotinine; and ii) self-reported 7-day point prevalence quit status biochemically validated at 12 months only by salivary cotinine (or by expired CO for participants using NRT). Also self-reported smoking bans (house and car), cal…	At 12 months, child urinary cotinine declined significantly in both conditions from baseline to 12 months (p=0.001) with no between-group differences. At 12 months, 15.2% of IG versus 6.7% CG, were verified as having quit. IG were 2.47 times more likely to quit smoking than CG (p=0.029). IG were also significantly more likely to use NRT (56.6% vs 39.7%, p<0.004). Other ETS behaviours improved in …	Acceptability/compliance: Most participants completed 3 or more counselling sessions, with 64% completing 5 sessions Fidelity/adherence to protocol: All participants received AAR and a nearly equivalent % of participants received treatment in the intervention group (90.2%) and control (87.8%); > 80% of clinicians adhered to training objectives; 51% participants reported receiving self-help resour…	Random sequence generation: Low; 'Randomization used a permuted block design of varying lengths with two strata (clinic site and race) and was seeded by the project statistician by using values obtained from www.random.org' Allocation concealment: Low; 'Sealed, opaque envelopes organized by strata were created by the project biostatistician to conceal assignment information from research staff un…	1.1+IC 1.2++I 1.4++I 1.5+I 2.3+I 3.1++IC 3.2+I 4.1++I 5.1++IC 5.3++IC 9.1++IC 10.4+I 11.1++IC 11.2++I 14.4+I
Ortega 2015 Ortega 2010	Cluster RCT Adults: Active smokers, approached via primary pediatric care Infants: Under the age of 18 months Randomised: 525 IG; 576 CG Country: Spain	IG: At least 3 brief intervention sessions (at baseline, 3 and 6 month follow ups) in pediatric offices, aimed to reduce ETS exposure. Sessions (<10 minutes each) were based on the '5 As' approach and were delivered by trained primary care staff. Also educational leaflets about passive smoking in infancy CG: Usual care under the well-baby protocols	Measures: Parental reports of strategies to avoid ETS exposure (in the home, car and other settings) at baseline, 3 and 6 months; Infant hair nicotine levels at baseline and 6 months for a random subsample n=253. Also smoking attitudes Process indicators: Association between parental report and nicotine concentration in infant hair	ETS-avoidance strategies at 6 months improved more in IG than in CG: 35.4% and 26.9% (p=0.006) at home, and 62.2% and 53.1% in cars (p=0.008). No significant differences in other settings No significant differences in infant hair nicotine Reduced nicotine concentration was associated with declaration of implementation of effective strategies	Acceptability/compliance: Not reported Fidelity/adherence to protocol: Not reported Evaluation of any other process indicators: No evidence of under-reporting of ETS exposure based on hair nicotine levels	Random sequence generation: Unclear; cluster 'randomized to the CG or IG using SPSS version 15.0' Allocation concealment: Unclear; not reported Incomplete outcome data: Unclear; 82.9% follow-up and balanced by group; however comparisons between intervention and comparison groups on smoking prevalence and actions to reduce exposure to the infant are not fully reported Blinding of participants and …	1.2++I 3.1++I 5.1++I 5.3++I 10.4++I
Severson 1997 Modification of Maternal Smoking (MOMS) Severson 1994 Severson 1995 Wall 1995	Cluster RCT Adults: Postpartum women, approached after delivery, currently smoking or quit for pregnancy- reporting smoking in the month prior to pregnancy (1875 smokers; 1026 quitters) Randomised: 1,682 IG; 1,219 CG Infants: Neonates (median age 2 weeks) Country: USA	IG: 'Extended intervention'. 4 counselling sessions (at 2-3 weeks, 2 months, 4 months and 6 months post-birth) at well child clinics, providing brief advice and encouragement (2 minutes), together with tailored written materials, refrigerator magnets, a baby bib, and a 10 minute video viewing to reduce ETS and encourage smoking abstinence. Sessions were delivered by trained pediatric staff. Plus …	Measures: Mailed questionnaires for self-reported smoking status (7-day smoking abstinence for quitters, or number of cigarettes/day for smokers), smoking habits in the household, quit attempts and readiness to quit, and attitudes and knowledge of ETS at 6 and 12 months postpartum Process indicators: Telephone recall surveys of 15% mothers regarding receipt of advice or written materials at 2 and…	Significantly higher quit rates (5.9% vs 2.7%, p<0.01) and lower relapse rates (45% vs 55%, p<0.01) in IG versus CG at 6 months postpartum. But no significant differences at 12 months postpartum using logistic regression analysis. IG had higher mean passive smoking knowledge scores (5.12 vs 4.65, p<0.001) at 6 months postpartum Smokers in IG reported themselves to be significantly higher on the l…	Acceptability/compliance: 1 woman in the intervention group changed physicians because she felt 'angry' about receiving advice Fidelity/adherence to protocol: Pediatric staff were trained (45 minute session) and visited regularly, but authors note variability in delivery of messages and materials; and distribution and collection of health surveys. Significantly more mothers in the intervention gr…	Random sequence generation: Unclear; 'block randomized after matching for location…and number of practitioners'...'it was assumed that most or all of the practices that might drop out of the study would be in the extended condition. Thus, we designed the randomization so that when there was an odd number of practices in a given block, the extra practice was assigned to the extended condition' All…	1.1+I 1.2++I 3.1++I 5.1++IC 5.3++IC 9.1++IC 12.5++IC
Yu 2017	RCT Adults: Currently smoking fathers, with non-smoking spouses recruited during 1 month post-birth visit to maternal-child health centers Randomised: 114 Group A Int; 114 Group B Int; 114 Cont Infants: Newborns (recruited aged 1 month) Country: China	Two intervention groups: IG Group A: 1 in-personal home counselling session at 1 month post-birth of SHS harms and establishing a smokefree home, plus manual plan, and smokefree signs. Sessions by trained health care workers. 2 further visits at 6 and 12 months post-birth for additional counselling if smoke-free home not established IG Group B: As for Group A plus text message support 'over the c…	Measures: Self-reported smoking cessation of fathers; and maternal and paternal self-reported SHS exposure, smoke-free policy, and perceived health risks at 6 and 12 months Process indicators: Paternal self-report compared with maternal self-report to determine father's smoking status	Father self-reported smoking abstinence at 6 months increased in IG B compared to CG (20.0% vs.7.3% control; p = 0.008). Smoking abstinence at 12 months was 22.7% in IG B compared to 9.7% in CG (p = 0.014). No significant difference between IG A and CG, or between IG B and IG A. At 12 months, rate of SHS exposure among mothers was decreased in IG B compared to CG (p=0.046). No significant differe…	Acceptability/compliance: Not reported Fidelity/adherence to protocol: Not reported Evaluation of any other process indicators: Not reported	Random sequence generation: Low: 'Randomization was fully computerized, using no blocks or strata, and each participant was allocated a number 1 (then assigned to I-A), 2 (then assigned to I-B), or 3 (then assigned to control group) with equal probability' Allocation concealment: Unclear; not reported Incomplete outcome data: Unclear; lower drop out in Int Group A; authors report no significant d…	1.1++I 1.2++I 1.4++I 3.1++I 3.2++I(Group B) 4.1++I 5.1++I 5.3++I 9.1+I 9.2++I(Group B) 12.5++I
* +=probably present; ++definitely present; I=intervention; C=control; IC=intervention and control groups
Abbreviations: IG=intervention group; CG=control group; ETS=environmental tobacco smoke; SHS=second hand smoke
